# Supplementary material for: Coxiella-Like Endosymbiont of Rhipicephalus sanguineus Is Required for Physiological Processes During Ontogeny
Source: Front Microbiol. 2020 Apr 22;11:493. doi: 10.3389/fmicb.2020.00493 (PMC7188774; doi:10.3389/fmicb.2020.00493)
Supplement: Supplementary file 2 [file Data_Sheet_2.xlsx]

## Sheet: Table S6
Table S6: Composition and relative abundance of Operational Taxonomic Units (OTUs) comprising the microbiome of nymphs. Sequences were processed and analyzed in MOTHUR v.1.41.1 according to the standard MiSeq protocol. OTUs were generated based on 97% sequence similarities and phylotyped according to the current SILVA taxonomy database. Singletones and doubletons were removed from the datasets. C…
sample	stadium	status	treatment	number of sequences
				1: Coxiella(100)	2: Staphylococcus(100)	3: Streptococcus(100)	4: Bacteria_unclassified(100)	5: Alphaproteobacteria_unclassified(100)	6: Enterococcus(100)	7: Gammaproteobacteria_unclassified(100)	8: Vibrio(80)	9: Dichelobacter(52)	10: Escherichia-Shigella(99)	11: Staphylococcus(97)	12: Coenonia(100)	13: Ruminococcaceae_unclassified(100)	14: Enterobacter(92)	15: Rickettsia(100)	16: Muribaculaceae_ge(100)	17: Oxyphotobacteria_unclassified(99)	18: Alistipes(100)	19: Veillonella(100)	20: Bacteroidales_unclassified(76)	21: Actinobacteria_unclassified(100)	22: Cutibacterium(100)	23: Blautia(100)	24: Alistipes(100)	25: Oxyphotobacteria_unclassified(100)	26: Muribaculaceae_ge(100)	27: Candidatus_Portiera(100)	28: Burkholderiaceae_unclassified(80)	29: Bacteria_unclassified(100)	30: Bacteria_unclassified(100)	31: Fusobacterium(100)	32: Anaerococcus(100)	33: Bacteroidales_unclassified(100)	34: Candidatus_Udaeobacter(100)	35: Bifidobacterium(100)	36: Sphingomonas(100)	37: Endozoicomonas(93)	38: Microcystis_PCC-7914(100)	39: Streptococcus(100)	40: Muribaculaceae_ge(100)	41: Oxyphotobacteria_unclassified(99)	42: Salinibacterium(100)	43: Prevotella_7(93)	44: Gammaproteobacteria_unclassified(100)	45: Candidatus_Alysiosphaera(100)	46: Finegoldia(100)
1	nymph	fed	C1	46689	23	25	36	84	0	0	0	0	6	0	37	0	10	0	0	38	43	0	0	37	12	0	0	0	42	0	1	0	0	0	0	0	0	18	0	0	40	0	0	27	0	0	0	0	53
2	nymph	fed	C1	60362	18	0	1	84	42	39	0	0	23	6	0	0	0	1	20	36	22	0	0	0	14	29	0	38	0	0	0	34	39	0	0	0	0	1	0	0	0	0	0	0	0	14	0	0	0
3	nymph	fed	C1	43042	2	14	0	0	0	105	0	119	0	5	19	0	0	0	0	0	42	0	21	0	1	58	29	36	0	0	3	32	21	0	1	48	31	1	1	0	0	0	0	0	0	0	0	0	3
4	nymph	fed	C1	47695	1295	42	0	0	78	0	0	21	1	179	0	20	7	0	7	0	37	0	0	0	19	0	45	0	0	0	10	0	60	0	14	0	0	0	0	21	0	0	0	21	0	0	0	0	0
5	nymph	fed	C1	55800	20	101	0	0	18	5	24	24	12	0	0	0	2	0	0	0	0	0	50	0	15	0	0	0	0	0	0	20	19	0	15	11	0	28	2	0	7	0	0	0	0	0	0	0	0
6	nymph	fed	C2	39174	33	46	58	0	0	0	56	0	3	0	66	0	24	0	28	0	29	0	16	20	11	0	0	0	0	0	21	34	4	0	15	49	0	0	18	0	0	0	0	0	0	55	0	0	0
7	nymph	fed	C2	47437	29	0	0	15	0	26	24	17	0	0	0	27	0	0	0	0	10	24	18	0	14	15	0	0	0	0	8	0	39	0	0	11	0	0	55	0	0	1	0	0	0	0	0	0	0
8	nymph	fed	C2	46271	3	276	0	77	62	108	68	0	0	0	0	55	189	1	0	45	64	0	0	0	4	0	0	0	0	0	1	0	40	0	0	11	0	0	0	0	114	0	0	0	0	0	57	0	0
9	nymph	fed	C2	31150	65	40	0	237	64	45	0	0	261	0	79	0	1	0	95	0	1	117	0	0	31	59	9	0	0	13	0	0	17	0	0	0	0	0	11	65	90	0	0	0	0	0	0	0	130
10	nymph	fed	C2	26490	152	560	108	115	0	106	277	0	50	0	109	100	0	1	0	110	0	0	97	154	87	0	0	146	161	107	49	110	0	0	37	38	0	0	42	74	0	0	235	44	0	0	0	205	0
11	nymph	fed	OFX	18055	121	313	126	0	0	14	66	114	99	0	51	0	0	0	130	0	0	0	0	0	20	0	25	0	59	0	0	0	11	0	0	0	0	0	0	0	0	0	0	0	0	147	156	0	0
12	nymph	fed	OFX	23444	72	56	140	134	186	0	0	0	0	0	63	0	12	0	76	110	0	61	72	0	1	0	123	0	41	38	32	73	1	0	0	87	0	37	0	0	0	66	0	52	80	0	0	0	0
13	nymph	fed	OFX	12145	180	131	62	8	0	0	0	23	0	0	0	34	158	0	0	43	99	0	0	134	10	164	0	96	0	61	115	0	30	197	79	0	161	61	0	0	0	30	0	85	137	0	0	0	13
14	nymph	fed	OFX	15023	13	226	332	149	78	0	0	82	0	0	0	122	0	0	37	8	41	166	80	0	64	1	85	0	12	78	65	0	19	102	83	21	0	0	54	0	0	145	0	0	0	0	0	0	0
15	nymph	fed	OFX	16644	1719	369	67	0	89	148	0	68	0	252	0	57	1	393	0	0	0	0	4	0	23	0	0	0	0	17	0	0	0	0	44	0	78	124	84	100	0	0	0	0	0	0	0	0	0
[truncated: 746 more columns]

## Sheet: Table S7
Table S7: Composition and relative abundance of the Operational Taxonomic Units (OTUs) comprising the microbiome of adult females. Sequences were processed and analyzed in MOTHUR v.1.41.1 according to the standard MiSeq protocol. OTUs were generated based on 97% sequence similarities and phylotyped according to the current SILVA taxonomy database. Singletones and doubletons were removed from the …
sample	stadium	status	treatment	number of sequences
				1: Coxiella	11: Ralstonia	6: Rickettsia	17: Burkholderia-Caballeronia-Paraburkholderia	21: Rhodobacteraceae_unclassified	10: Prochlorococcus_MIT9313	44: Rhodobacteraceae_unclassified	56: Bacteria_unclassified	62: Ehrlichia	85: Prochlorococcus_MIT9313	86: Candidatus_Actinomarina	89: Clade_I_unclassified	90: Alphaproteobacteria_unclassified	94: Allorhizobium-Neorhizobium-Pararhizobium-Rhizobium	106: Endozoicomonas	107: Alphaproteobacteria_unclassified	40: Synechococcus_CC9902	132: Aeromonas	81: Acidobacteriia_unclassified	53: Bacteria_unclassified	144: Alphaproteobacteria_unclassified	148: Alphaproteobacteria_unclassified	152: FS142-36B-02	159: Sva0996_marine_group	64: Acinetobacter	229: Endozoicomonas	264: Bacteria_unclassified	43: Muribaculaceae_ge	57: Bacteria_unclassified	100: Bacillus	321: Chitinophaga	343: Collimonas	355: Bacteria_unclassified	334: Streptomycetaceae_unclassified	366: Bacteria_unclassified	381: Bacteria_unclassified	382: Proteobacteria_unclassified	399: Bacteria_unclassified	403: Proteobacteria_unclassified	435: Bacteria_unclassified	129: Bradyrhizobium	452: Paenibacillus	455: BD2-11_terrestrial_group_ge	467: Bacillaceae_unclassified	468: Coxiella	476: Bacillus
16	female	unfed	C2	97163	4	1	29	0	16	0	0	0	0	0	16	0	10	0	0	0	0	0	0	0	0	0	0	0	0	0	0	7	0	2	2	0	3	0	0	0	0	0	0	0	4	0	0	3	0
17	female	unfed	C2	92686	54	0	28	0	0	0	0	0	10	0	28	0	8	0	0	0	0	0	0	0	0	0	0	0	0	0	0	0	0	1	5	0	9	0	0	0	0	0	0	0	0	3	0	3	2
18	female	unfed	C2	100877	21	0	26	0	0	0	0	0	0	0	0	0	10	0	0	0	0	0	0	0	3	0	0	0	0	0	0	0	1	4	6	0	2	0	0	0	11	0	1	1	3	0	0	1	2
19	female	unfed	C2	93833	6	0	20	0	0	5	0	0	18	0	0	0	8	0	0	0	0	0	0	0	0	0	0	0	0	0	0	0	0	1	2	0	3	0	0	0	0	0	0	8	1	0	0	3	2
20	female	unfed	C2	88198	1	0	24	9	0	0	0	0	0	0	0	0	10	0	0	0	0	0	0	0	0	0	0	0	5	0	0	0	0	3	2	0	1	0	0	0	0	0	0	4	4	0	0	2	1
21	female	unfed	OFX	21223	18	0	13	0	0	0	0	0	0	0	42	0	2	20	0	0	0	0	0	0	0	0	0	14	0	0	0	0	0	4	1	0	3	0	0	0	0	0	36	0	0	0	0	1	1
22	female	unfed	OFX	13786	11	0	6	0	8	52	0	0	0	0	0	0	1	0	103	80	25	0	29	76	0	0	0	83	0	46	0	0	2	1	1	0	0	2	0	0	0	0	0	0	1	0	0	0	0
23	female	unfed	OFX	12031	40	0	6	0	101	0	0	0	0	81	0	0	3	0	0	0	40	73	0	0	0	0	0	0	0	0	0	0	0	0	1	0	1	0	0	0	0	0	0	0	1	0	0	0	0
24	female	unfed	OFX	24338	59	0	14	0	0	92	54	0	44	0	0	0	3	0	0	0	36	0	0	0	0	0	0	0	0	0	0	0	0	0	1	0	0	0	0	0	0	6	0	1	0	0	0	0	0
25	female	unfed	OFX	21362	0	0	4	0	82	80	38	0	21	0	0	30	3	0	0	0	0	0	31	0	0	104	0	0	46	0	0	53	0	2	0	0	1	0	42	0	0	3	0	0	3	31	0	0	0
26	female	unfed	FC	79215	16	0	22	1	0	0	0	1	0	0	6	0	7	0	0	0	0	4	0	0	0	0	0	0	0	21	0	0	0	2	5	0	2	0	0	0	0	0	0	1	1	0	0	3	20
27	female	unfed	FC	82724	0	1	22	2	0	11	0	0	0	6	0	5	6	0	0	11	0	0	0	0	0	0	0	0	0	0	8	0	0	4	3	0	3	0	3	0	0	0	0	0	2	0	0	5	0
28	female	unfed	FC	75656	8	0	34	16	0	4	0	0	0	0	0	0	5	1	0	0	0	0	0	0	0	0	12	0	0	0	0	0	0	5	4	0	1	0	0	0	0	0	0	3	1	0	0	2	0
29	female	unfed	FC	87265	22	0	18	0	7	0	6	1	11	0	0	0	9	0	0	0	0	0	0	0	0	0	0	0	2	0	3	0	1	4	1	0	6	0	0	0	0	0	0	6	1	0	0	0	0
30	female	unfed	FC	71648	8	0	32	0	2	0	0	200	0	0	0	0	8	0	0	0	0	0	0	0	0	0	0	0	0	0	0	0	0	4	3	0	2	0	0	0	0	0	0	1	2	0	0	0	1
31	female	fed	C2	84056	20	433	21	0	15	0	23	0	0	0	0	0	9	0	0	0	0	0	0	0	0	4	0	0	0	0	0	0	0	4	2	0	1	0	0	0	0	1	0	2	3	0	1	1	2
32	female	fed	C2	83986	2	0	15	0	0	0	14	0	0	0	0	0	13	0	0	18	0	0	0	0	0	0	0	0	23	0	0	0	0	1	1	0	3	0	0	0	0	16	0	2	2	0	0	1	0
33	female	fed	C2	80521	17	1	37	0	2	8	0	0	10	0	0	0	8	0	0	0	0	0	0	0	0	0	0	0	0	0	0	0	0	5	0	0	1	0	0	0	0	0	0	2	2	0	0	0	0
34	female	fed	C2	75651	6	0	24	2	0	0	7	0	13	0	0	0	8	0	0	1	0	0	0	0	0	0	0	0	0	0	0	0	0	4	3	7	1	0	0	9	0	0	0	1	1	0	0	3	1
35	female	fed	C2	86782	29	0	14	13	0	0	0	0	0	0	0	0	9	0	0	0	0	0	0	0	0	0	0	0	0	0	0	0	1	2	5	0	4	0	0	0	0	0	0	1	2	0	0	2	0
36	female	fed	OFX	2990	0	0	1	0	0	0	75	0	0	0	0	0	1	123	41	0	0	0	0	0	0	0	0	0	0	0	0	0	0	0	0	0	0	45	0	36	0	15	0	0	0	0	0	0	0
37	female	fed	OFX	5327	15	0	5	40	86	0	0	0	0	0	73	0	2	0	0	0	0	43	57	40	0	0	0	0	0	0	51	0	0	0	0	0	0	0	0	0	0	0	0	0	0	0	0	0	0
38	female	fed	OFX	14439	11	0	7	217	39	0	0	0	0	81	0	0	3	0	0	32	21	0	0	0	55	0	0	0	0	0	0	0	54	1	0	0	0	0	0	0	31	0	0	1	0	0	0	2	0
39	female	fed	OFX	4176	56	1	4	98	0	0	0	0	42	0	0	130	1	0	0	0	0	0	0	0	53	0	0	0	0	0	0	0	0	0	1	0	0	0	0	0	0	0	0	0	0	0	32	0	0
40	female	fed	OFX	6977	44	0	2	0	0	0	0	0	0	0	0	0	0	0	0	0	0	0	0	0	0	0	91	0	0	0	0	0	0	0	1	42	0	0	0	0	0	0	0	1	0	0	0	0	0
[truncated: 452 more columns]
